# Supplementary material for: Performance of ChatGPT-4o, Gemini 2.0 Pro, and DeepSeek-V3 in Patient-Facing Information on Chest Wall Deformities: A Comparative Evaluation of Accuracy, RELIABILITY, and Reproducibility
Source: Diagnostics (Basel). 2026 Feb 15;16(4):589. doi: 10.3390/diagnostics16040589 (PMC12939082; doi:10.3390/diagnostics16040589)
Supplement: Supplementary file 1 [file diagnostics-16-00589-s001.zip]

Archive with 1 entries (1 files):
- diagnostics-4110226-supplementary.pdf
